# Supplementary material for: Rad51 determines pathway usage in post-replication repair
Source: Nat Commun. 2026 Jan 10;17:1359. doi: 10.1038/s41467-025-68109-1 (PMC12876063; doi:10.1038/s41467-025-68109-1)
Supplement: Supplementary file 3 — Source Data [file 41467_2025_68109_MOESM3_ESM.zip]

Archive with 3 entries (2 files):
- 41467_2025_68109_MOESM3_ESM/
- 41467_2025_68109_MOESM3_ESM/Source_data_gel_images.pdf
- 41467_2025_68109_MOESM3_ESM/Source_data_numerical_data_NCOMMS-24-45732C_Updated.xlsx
