# Supplementary material for: Rad51 determines pathway usage in post-replication repair
Source: Nat Commun. 2026 Jan 10;17:1359. doi: 10.1038/s41467-025-68109-1 (PMC12876063; doi:10.1038/s41467-025-68109-1)
Supplement: Supplementary file 3 — Source Data [file 41467_2025_68109_MOESM3_ESM.zip › 41467_2025_68109_MOESM3_ESM/Source_data_numerical_data_NCOMMS-24-45732C_Updated.xlsx]

## Sheet: Figure 1
Figure 1C-E
	Wild Type
0% MMS	100	100	100	100
0.0025% MMS	98.3	98.8	90
0.005% MMS	88.5	90.4	98	99.7
0.0075% MMS	99.5	97.1	92	99.2
0.01% MMS	90	80.3	92.6	89.4
0.02% MMS	85.4	91.9	83.8	91.5
0.03% MMS	66.2	75.1	58.3
	rad51 mutants
0% MMS	100	100	100
0.0025% MMS	76.5	84.9	94.5
0.005% MMS	65.5	58.3	69.9
0.0075% MMS	ND	ND	ND
0.01% MMS	5	5.6	5.8
0.02% MMS	0	0	0
0.03% MMS	0	0	0
	rad54 mutants
0% MMS	100	100	100	100
0.0025% MMS	97.5	87.4	91.9	ND
0.005% MMS	59.7	71.6	43.8	55.9
0.0075% MMS	ND	ND	ND	ND
0.01% MMS	8.4	5.6	1.5	2.9
0.02% MMS	0	0	0
0.03% MMS	0	0	0	0
	rad51-KN mutants
0% MMS	100	100	100
0.0025% MMS	96.9	96.9	93.4	95.9
0.005% MMS	100	93.9	84.3	84.6	95.5
0.0075% MMS	83.7	98.6	87.5	93
0.01% MMS	82.5	78.4	76	81.8
0.02% MMS	47.9	49.5	48.2	44.7
0.03% MMS	2.75	1	1.1
	rad51-ED mutants
0% MMS	100	100	100
0.0025% MMS	84.2	90.2	71.4
0.005% MMS	72.8	65.2	58.8	77.7
0.0075% MMS	ND	ND	ND
0.01% MMS	9.9	12.6	11.5
0.02% MMS	0	0	0
0.03% MMS	0	0	0
	rad51 rad54 mutants
0% MMS	100	100	100
0.0025% MMS	83.5	89.7	77.7
0.005% MMS	66.1	74.7	75
0.0075% MMS	34.7	23.5	27.9
0.01% MMS	2.2	9.5	9.5	1.9	2.6
0.02% MMS	0	0	0
0.03% MMS	0	0	0
	rad51-KN rad54 mutants
0% MMS	100	100	100
0.0025% MMS	94.1	88.3	93.4
0.005% MMS	80.5	76.8	53.1
0.0075% MMS	16.2	21.7	20
0.01% MMS	5.7	2.3	12.9	13.6	3.1	0.7
0.02% MMS	0	0	0
0.03% MMS	0.3	0	0
	rad51-ED rad54 mutants
0% MMS	100	100	100
0.0025% MMS	81.9	93.3	89.8
0.005% MMS	65.2	76.6	56.4
0.0075% MMS
0.01% MMS	7.5	5.7	3.3
0.02% MMS	0	0	0
0.03% MMS	0	0	0

## Sheet: Figure 2
Figure 2B
Wildtype Leu+ Ura- spontaneous	Wildtype Leu+ Ura+ spontaneous	rad51D Leu+ Ura- spontaneous	rad51D Leu+ Ura+ spontaneous	rad51-ED Leu+ Ura- spontaneous	rad51-ED Leu+ Ura+ spontaneous	rad51-KN Leu+ Ura- spontaneous	rad51-KN Leu+ Ura+ spontaneous	rad52D Leu+ Ura- spontaneous	rad52D Leu+ Ura+ spontaneous	rad54D Leu+ Ura- spontaneous	rad54D Leu+ Ura+ spontaneous	rad51-ED rad54D Leu+ Ura- spontaneous	rad51-ED rad54D Leu+ Ura+ spontaneous	rad51-KN rad54D Leu+ Ura- spontaneous	rad51-KN rad54D Leu+ Ura+ spontaneous
0.000178	2.34e-05	8e-05	3.55e-07	0.0001	2.46e-06	0.00015	2.37e-05	4.45e-06	2.15e-07	0.00011	4.7e-07	0.000226	7.5e-07	0.00016	2.32e-07
0.000235	2.97e-05	5.7e-05	3.82e-07	0.000221	3.61e-06	0.000195	4.71e-06	5.54e-06	3.56e-07	0.000205	3.9e-07	0.000206	3.8e-07	0.000183	7.4e-07
0.000182	1.39e-05	0.000113	2.79e-07	0.000178	3.97e-06	0.000129	7.4e-06	8.37e-06	9.17e-07	0.000104	4.04e-07	0.000212	3.2e-07	0.000154	2e-07
0.000155	3.57e-05	0.000187	5.95e-07	0.000222	9.4e-06	5.63e-05	6.67e-06	3.82e-06	1.1e-06	0.000154	3.5e-07	0.000125	3.9e-07	0.000144	1.52e-07
0.000143	1.32e-05	0.000169	7.41e-07	0.000134	5.22e-06	9.29e-05	6.62e-06	2.08e-06	3.99e-07	0.000142	7.4e-07	0.0001124	2.4e-07	0.000135	6.4e-07
0.000117	2.47e-05	8.69e-05	5.04e-07	0.000162	4.72e-06	0.000168	4.8e-06	1.75e-06	2.08e-07	0.000101	1.04e-07	0.000136	7.3e-07	0.000119	1.37e-07
8.61e-05	3.6e-05	6.23e-05	2.45e-07	0.000199	4.28e-06	9.83e-05	5.64e-06	2.69e-06	5.13e-07	6.9e-05	8.8e-07	0.000239	7e-07	9.6e-05	9.6e-07
0.000188	1.47e-05	0.00016	6.01e-07	0.000167	5.36e-06	8.91e-05	6.47e-06	2.33e-06	7.64e-07	9.97e-05	7.4e-07	0.00015	3.1e-07	0.000168	6.83e-07
0.000178	1.35e-05	0.000112	3.21e-07	0.000165	6.53e-06	0.000131	9.5e-06	3.99e-06	6.59e-07	0.000121	4.2e-07	9.42e-05	2.1e-07	0.000118	2.5e-07
0.000186	9.49e-06	9.59e-05	3.4e-07	0.000208	6.53e-06	0.000143	2.7e-06	2.34e-06	5.98e-07	0.000139	2.4e-07	9.9e-05	1.97e-07	0.000104	9.3e-07
0.000155	1.38e-05	0.000162	9.1e-07	0.000237	3.45e-06	0.000118	9.64e-06	1.97e-06	1.36e-07	0.000297	8.6e-07	0.000182	2.64e-07	0.000188	1.33e-07
0.000144	1.41e-05			0.000205	3.82e-06	0.000133	1.09e-05	1.98e-06	3.73e-07	6.7e-05	2.18e-07	0.000148	2.8e-07	0.000146	3.1e-07
0.000762	5.47e-06			0.000269	1.51e-05	0.000173	1.15e-05	1.3e-06	1.06e-07	6.09e-05	2.9e-07	0.000177	6.2e-07	0.000275	5.73e-07
0.000722	5.65e-06			0.000151	3.79e-06	0.000173	2.5e-05							7.7e-05	1.2e-07
0.000869	7.66e-06			0.000211	6.88e-06	0.000216	1.72e-05							0.0001	2.39e-07
0.000662	4.24e-06
	1.65e-05
	1.81e-05
	0.000116
Figure 2C
Wildtype Leu+ Ura- Induced	Wildtype Leu+ Ura+ Induced	rad51D Leu+ Ura- Induced	rad51D Leu+ Ura+ Induced	rad51-ED Leu+ Ura- Induced	rad51-ED Leu+ Ura+ Induced	rad51-KN Leu+ Ura- Induced	rad51-KN Leu+ Ura+ Induced	rad52D Leu+ Ura- Induced	rad52D Leu+ Ura+ Induced	rad54D Leu+ Ura- Induced	rad54D Leu+ Ura+ Induced	rad51-ED rad54D Leu+ Ura- Induced	rad51-ED rad54D Leu+ Ura+ Induced	rad51-KN rad54D Leu+ Ura- Induced	rad51-KN rad54D Leu+ Ura+ Induced
0.0182	0.000297	0.00278	6.47e-06	0.0112	0.000105	0.00964	0.000103	0.000312	0	0.0033	4.12e-06	0.0073	4.86e-06	0.012	7.86e-06
0.00735	0.000162	0.00978	5.57e-06	0.0166	0.000142	0.0026	4.24e-06	0	4.85e-06	0.00384	4.56e-06	0.00718	2.59e-06	0.018	6.47e-06
0.00797	4.35e-05	0.00244	2.81e-06	0.0107	0.000123	0.00226	6.69e-05	5.81e-05	0	0.0085	6.83e-06	0.00952	1.94e-06	0.0165	1.08e-05
0.00447	0.000631	0.00267	3.1e-06	0.00632	8.39e-05	0.00322	8.84e-05	0.000106	3.75e-06	0.0069	2.6e-06	0.00483	3.03e-06	0.0152	4.07e-06
0.0183	0.000463	0.00271	3.6e-06	0.00387	6.77e-05	0.00185	8.8e-06	4.67e-05	1.73e-06	0.0043	1.6e-06	0.00579	2.98e-06	0.0068	1.49e-06
0.0154	0.0002	0.00508	2.88e-06	0.00333	4.8e-05	0.00195	3e-05	4.31e-05	3.62e-07	0.00225	8.87e-06	0.00474	5.5e-06	0.00223	6.5e-06
0.0312	0.000294	0.00554	2.95e-06	0.0132	9.3e-05	0.00472	0.000172	0.00017	1.16e-06	0.00242	7.9e-06	0.0017	3.97e-06	0.0232	4.02e-06
0.00712	0.000112	0.00363	2.43e-06	0.0169	0.000164	0.00298	0.000327	0.000147	2.98e-06	0.0019	2.72e-06	0.0086	1.25e-06	0.00207	1.02e-05
0.00165	6.3e-05	0.00113	1.03e-06	0.0175	0.000258	0.00181	0.000205	0.000147	1.85e-06	0.00116	9.6e-06	0.0102	6.44e-06	0.00487	2.6e-06
0.0061	0.000178	0.00373	1.73e-06	0.018	0.000122	0.00328	0.000184	7.52e-05	3.05e-06	0.00117	3.15e-06	0.0022	5.28e-06	0.0027	2.02e-06
0.00861	0.000111	0.002	1.83e-06	0.0274	0.000253	0.0062	0.0003	0.000144	3.82e-07	0.00783	1.03e-05	0.00806	6.12e-06	0.00524	7.97e-06
0.0071	0.000124			0.0177	0.000187	0.0029	0.000132	0.000211	3.98e-06	0.00235	6.4e-06	0.00823	2.4e-06	0.0187	1.25e-05
0.017	0.00034			0.0317	0.0002	0.00656	0.000318	0.000105	1.49e-06	0.00379	1.67e-06	0.00202	2.66e-06	0.0162	5.28e-06
0.0257	0.0002			0.0172	0.000137	0.0035	8.88e-05
0.0249	0.000146					0.00526	0.000176
0.0196	9.24e-05

## Sheet: Figure 3
Figure 3C, D
DLC at 2hr post-DSB	replicate 1	replicate 2				one way ANOVA
WT	1	1			WT vs rad51-ED	<0.0001 (****)
rad51-ED	0.005	0.007			WT vs rad51-KN	<0.0001 (****)
rad51-KN	0.043	0.032			ED vs KN	0.0127 (*)
Figure 3F, G
BIR efficiency	replicate 1	replicate 2	replicate 3			one way ANOVA
WT	63	58	72		WT vs rad51-ED	0.0003 (***)
rad51-ED	0.17	0.14			WT vs rad51-KN	0.0004 (***)
rad51-KN	4.3	4.2			ED vs KN	0.0002 (***)
Figure 3I
	replicate 1
BIR recombination	0	2	4	8
WT	0	0	5	23
rad51-ED	0	0	0	0
rad51-KN	0	0	0	6
	replicate 2
BIR recombination	0	2	4	8
WT	0	0	5	20
rad51-ED	0	0	0	0
rad51-KN	0	0	0	3

## Sheet: Figure 4
Figure 4A
50 mM NaCl ssDNA														100 mM NaCl ssDNA
			Volume			Percent ssDNA binding										Volume			Percent ssDNA binding
Lane	Rad51	Rad51 (nM)	Repeat 1	Repeat 2	Repeat 3	Repeat 1	Repeat 2	Repeat 3	Average	Standard Deviation			Lane	Rad51	Rad51 (nM)	Repeat 1	Repeat 2	Repeat 3	Repeat 1	Repeat 2	Repeat 3	Average	Standard Deviation
1	Rad51	0	56528100	51630768	56041800	0	0	0	0	0				1	Rad51	0	57200100	58437525	67869675	0	0	0	0	0
2	Rad51	250	47727792	46696370	40934390	0.1557	0.0956	0.2696	0.1736	0.0884				2	Rad51	250	50461600	52595496	53309200	0.1178	0.1	0.2145	0.1441	0.0616
3	Rad51	500	31173100	34726971	21898240	0.4485	0.3274	0.6093	0.4617	0.1414				3	Rad51	500	37734266	41665960	38765798	0.3403	0.287	0.4288	0.352	0.0716
4	Rad51	1000	2311112	2535552	2172914	0.9591	0.9509	0.9612	0.9571	0.0055				4	Rad51	1000	4165966	3852370	6438660	0.9272	0.9341	0.9051	0.9221	0.0151
5	Rad51	2000	1898564	2047364	1571824	0.9664	0.9603	0.972	0.9662	0.0058				5	Rad51	2000	2297472	1790870	2825100	0.9598	0.9694	0.9584	0.9625	0.006
6	Rad51-ED	0	56458728	57477528	54802944	0	0	0	0	0				6	Rad51-ED	0	58021200	55760832	64661616	0	0	0	0	0
7	Rad51-ED	250	55448540	50629670	47083890	0.0179	0.1191	0.1409	0.0926	0.0656				7	Rad51-ED	250	55036310	51787260	63291900	0.0514	0.0713	0.0212	0.048	0.0252
8	Rad51-ED	500	30074357	30180820	24163818	0.4673	0.4749	0.5591	0.5004	0.0509				8	Rad51-ED	500	43256920	40917101	45445330	0.2545	0.2662	0.2972	0.2726	0.0221
9	Rad51-ED	1000	3844558	2865454	2368462	0.9319	0.9501	0.9568	0.9463	0.0129				9	Rad51-ED	1000	2586020	2386628	4103718	0.9554	0.9572	0.9365	0.9497	0.0115
10	Rad51-ED	2000	3850696	2861486	2327108	0.9318	0.9502	0.9575	0.9465	0.0133				10	Rad51-ED	2000	1673194	1916358	2660978	0.9712	0.9656	0.9588	0.9652	0.0062
11	Rad51-KN	0	52190928	53774136	53327400	0	0	0	0	0				11	Rad51-KN	0	57521736	54726600	59899464	0	0	0	0	0
12	Rad51-KN	250	41485730	44290330	38253047	0.2051	0.1764	0.2827	0.2214	0.055				12	Rad51-KN	250	46591160	43912330	48762420	0.19	0.1976	0.1859	0.1912	0.0059
13	Rad51-KN	500	9399028	4752913	7927816	0.8199	0.9116	0.8513	0.861	0.0466				13	Rad51-KN	500	19646745	18690320	20956260	0.6584	0.6585	0.6501	0.6557	0.0048
14	Rad51-KN	1000	2754226	1882072	1327978	0.9472	0.965	0.9751	0.9624	0.0141				14	Rad51-KN	1000	1753546	1763776	3148856	0.9695	0.9678	0.9474	0.9616	0.0123
15	Rad51-KN	2000	1669288	1482358	970796	0.968	0.9724	0.9818	0.9741	0.007				15	Rad51-KN	2000	2226668	918654	1611566	0.9613	0.9832	0.9731	0.9725	0.011
Figure 4B
50 mM NaCl dsDNA														100 mM NaCl dsDNA
			Volume			Percent dsDNA binding										Volume			Percent dsDNA binding
Lane	Rad51	Rad51 (nM)	Repeat 1	Repeat 2	Repeat 3	Repeat 1	Repeat 2	Repeat 3	Average	Standard Deviation			Lane	Rad51	Rad51 (nM)	Repeat 1	Repeat 2	Repeat 3	Repeat 1	Repeat 2	Repeat 3	Average	Standard Deviation
1	Rad51	0	64646928	53449416	53974368	0	0	0	0	0				1	Rad51	0	68123475	54794952	65547792	0	0	0	0	0
2	Rad51	250	62565336	49090968	53824032	0.0322	0.0815	0.0028	0.0388	0.0398				2	Rad51	250	65706060	59836560	63360150	0.0355	0	0.0334	0.023	0.0199
3	Rad51	500	54266730	45221260	49795200	0.1606	0.1539	0.0774	0.1306	0.0462				3	Rad51	500	65928240	56290640	61789630	0.0322	0	0.0573	0.0299	0.0287
4	Rad51	1000	35559513	23578841	23980506	0.4499	0.5589	0.5557	0.5215	0.062				4	Rad51	1000	45402700	43913810	42555720	0.3335	0.1986	0.3508	0.2943	0.0833
5	Rad51	2000	5089580	2368524	3037938	0.9213	0.9557	0.9437	0.9402	0.0175				5	Rad51	2000	17194125	9047040	13741990	0.7476	0.8349	0.7904	0.7909	0.0436
6	Rad51-ED	0	62909208	52826688	53512200	0	0	0	0	0				6	Rad51-ED	0	66432744	60581736	69790464	0	0	0	0	0
7	Rad51-ED	250	62814850	49797360	54171810	0.0015	0.0573	0	0.0196	0.0327				7	Rad51-ED	250	71837496	59508540	64655500	0	0.0177	0.0736	0.0304	0.0384
8	Rad51-ED	500	57727600	46582480	51700460	0.0824	0.1182	0.0339	0.0781	0.0423				8	Rad51-ED	500	65113790	55772360	61921656	0.0199	0.0794	0.1127	0.0707	0.0471
9	Rad51-ED	1000	50900150	42644490	46156740	0.1909	0.1927	0.1375	0.1737	0.0314				9	Rad51-ED	1000	63036890	48152790	53437300	0.0511	0.2052	0.2343	0.1635	0.0984
10	Rad51-ED	2000	37769340	33324270	33740070	0.3996	0.3692	0.3695	0.3794	0.0175				10	Rad51-ED	2000	54207440	48563900	49384580	0.184	0.1984	0.2924	0.2249	0.0589
11	Rad51-KN	0	61029864	48507624	51564380	0	0	0	0	0				11	Rad51-KN	0	68940288	59032610	57165570	0	0	0	0	0
12	Rad51-KN	250	57928220	46151280	50074920	0.0508	0.0486	0.0289	0.0428	0.0121				12	Rad51-KN	250	65658740	55105260	57723400	0.0476	0.0665	0	0.038	0.0343
13	Rad51-KN	500	55342140	41923840	48067600	0.0932	0.1357	0.0678	0.0989	0.0343				13	Rad51-KN	500	61703180	48438052	55568940	0.105	0.1795	0.0279	0.1041	0.0758
14	Rad51-KN	1000	33963439	29006913	28843634	0.4435	0.402	0.4406	0.4287	0.0232				14	Rad51-KN	1000	52095820	43927679	49886270	0.2443	0.2559	0.1273	0.2092	0.0711
15	Rad51-KN	2000	17908020	14317160	17072900	0.7066	0.7048	0.6689	0.6934	0.0213				15	Rad51-KN	2000	43203020	36161709	35413051	0.3733	0.3874	0.3805	0.3804	0.0071

## Sheet: Figure 5
Figure 5A
		ATPase
Time (min)	Rad51 (ssDNA)
0	0	0	0
15	37.65	35.46	37.66
30	54.5	55.03	55.06
60	73.13	73.51	75.1
		ATPase
Time (min)	rad51-KN (ssDNA)
0	0
15	32.43	33.46	33.1335
30	46.7235	46.718	46.77
60	56	54.88	54.55
		ATPase
Time (min)	rad51-ED (ssDNA)
0	0	0	0
15	13.85	13.52	14.56
30	19.88	18.54	19.21
60	26.48	26.25	26.39
Figure 5B
		ATPase
Time (min)	Rad51 (dsDNA)
0	2.58	0	0
15	9.48	8.29	9.36
30	17.34	17.83
60	39.29
		ATPase
Time (min)	rad51-KN (dsDNA)
0	0	0	0
15	9.04	11.27	12.23
30	13.5	13.95	12.99
60	21	21.27	20.74
		ATPase
Time (min)	rad51-ED (dsDNA)
0	0	0	0
15	9.12	9.56	9.37
30	7.31	9.81	8.92
60	11.83	11.5	12.55
Figure 5E
Rad51		DL%	DL%	DL%	average	std
	0	0	0	0	0	0
WT	5	3.77386	3.5124	4.04733	3.77787	0.267486
	10	3.08282	2.84496	3.3536	3.09379	0.254494
	20	2.19726	1.79929	2.26677	2.08777	0.252242
	30	1.87077	1.55203	2.04616	1.82299	0.250506
E135D	0	0	0	0	0	0
	5	3.69195	3.29645	3.93176	3.64005	0.320819
	10	2.49484	2.30078	2.53385	2.44316	0.124833
	20	1.67783	1.32345	1.72993	1.57707	0.221181
	30	1.29956	0.241985	0.774693	0.772079	0.528793
K305N	0	0	0	0	0	0
	5	3.53896	3.31611	3.70453	3.51987	0.19491
	10	2.62485	2.49314	2.67617	2.59805	0.0944106
	20	1.85109	1.32618	1.38004	1.51911	0.288769
	30	1.58833	0.498503	0.20106	0.76263	0.730376

## Sheet: Figure 6
Figure 6C
Exo1 nuclease assay
Rad51 (μM)	Rad51 WT				Rad51 K305N				Rad51 E135D
	Repeat 1	Repeat 2	Repeat 3		Repeat 1	Repeat 2	Repeat 3		Repeat 1	Repeat 2	Repeat 3
0	86.5264	89.7837	87.5715		86.5273	89.0681	89.6184		90.5366	90.6881	90.7648
0.5	85.7655	91.7329	87.9282		88.0494	93.6936	92.049		89.5731	93.9043	92.7595
1	72.6871	83.0951	80.2499		86.8087	92.0317	90.0987		89.3291	92.5555	91.2809
2	54.5088	69.9617	64.6382		87.9417	90.4946	91.2699		89.848	88.1523	91.977
4	56.6525	54.3389	45.2022		86.0914	88.1868	88.948		88.6228	81.4668	88.0886
Figure 6F
Sgs1-Dna2 nuclease assay
	No Rad51	Rad51 WT	Rad51 KN	Rad51 ED	Dna2 alone
Repeat 1	87.2861	5.41807	53.39	43.8078	15.6084
Repeat 2	89.3353	-0.38498	44.0263	40.4108	13.6399
Repeat 3	87.2262	3.27807	51.4782	43.3704	-3.7309
Repeat 4	88.0713	5.18536	44.7164	41.8234	7.0564

## Sheet: Figure 7
Figure 7C-E
	Wild Type							mms2
0% MMS	100	100	100	100			0% MMS	100	100	100	100
0.0025% MMS	98.3	98.8	90				0.0025% MMS	98.1	99.4	95.2
0.005% MMS	88.5	90.4	98	99.7			0.005% MMS	98.4	85.7	92.7
0.0075% MMS	99.5	97.1	92	99.2			0.0075% MMS	79.6	82.2	80
0.01% MMS	90	80.3	92.6	89.4			0.01% MMS	70.3	70.2	71.8
0.02% MMS	85.4	91.9	83.8	91.5			0.02% MMS	20.6	24.4	33.7	34.3
0.03% MMS	66.2	75.1	58.3				0.03% MMS	0	0	0
	rad51 mutants							rad51 mms2 mutants
0% MMS	100	100	100				0% MMS	100	100	100	100
0.0025% MMS	76.5	84.9	94.5				0.0025% MMS	88.6	69.1	75	59.2
0.005% MMS	65.5	58.3	69.9				0.005% MMS	25.7	33.7	42.3	42.7
0.0075% MMS	ND	ND	ND				0.0075% MMS	3.6	6.1	0.6	1.7
0.01% MMS	5	5.6	5.8				0.01% MMS	0.5	0.5	0.1	0.3
0.02% MMS	0	0	0				0.02% MMS	0	0		0
0.03% MMS	0	0	0				0.03% MMS	0	0	0	0
	rad54 mutants							rad54 mms2 mutants
0% MMS	100	100	100	100			0% MMS	100	100	100	100	100
0.0025% MMS	97.5	87.4	91.9	ND			0.0025% MMS	77.2	76.4	61.6	70.1	72.3
0.005% MMS	59.7	71.6	43.8	55.9			0.005% MMS	41.7	29.9	57.8	21.5	29.4
0.0075% MMS	ND	ND	ND	ND			0.0075% MMS	2.4	4.3	12.4	5.3	3.2
0.01% MMS	8.4	5.6	1.5	2.9			0.01% MMS	0.8	0.8	0.5	0.6	0.7
0.02% MMS	0	0	0				0.02% MMS	0	0	0	0
0.03% MMS	0	0	0	0			0.03% MMS	0	0	0	0
	rad51-KN mutants
0% MMS	100	100	100
0.0025% MMS	96.9	96.9	93.4	95.9
0.005% MMS	100	93.9	84.3	84.6	95.5
0.0075% MMS	83.7	98.6	87.5	93
0.01% MMS	82.5	78.4	76	81.8
0.02% MMS	47.9	49.5	48.2	44.7
0.03% MMS	2.75	1	1.1
	rad51-ED mutants
0% MMS	100	100	100
0.0025% MMS	84.2	90.2	71.4
0.005% MMS	72.8	65.2	58.8	77.7
0.0075% MMS	ND	ND	ND
0.01% MMS	9.9	12.6	11.5
0.02% MMS	0	0	0
0.03% MMS	0	0	0
	rad51-KN rad54 mutants								rad51-KN rad54 mms2 mutants
0% MMS	100	100	100					0% MMS	100	100	100	100	100	100
0.0025% MMS	94.1	88.3	93.4					0.0025% MMS	63.1	67.3	54.1	50.7
0.005% MMS	80.5	76.8	53.1					0.005% MMS	23.9	36.4	44.9	35.3	31.7	32.8
0.0075% MMS	16.2	21.7	20					0.0075% MMS	13.5	5.3	2.3	1.4	7.7	4.5
0.01% MMS	5.7	2.3	12.9	13.6	3.1	0.7		0.01% MMS	0.5	0.5	0.4	0.6
0.02% MMS	0	0	0					0.02% MMS	0	0	0	0
0.03% MMS	0.3	0	0					0.03% MMS	0	0	0	0
	rad51-ED rad54 mutants								rad51-ED rad54 mms2 mutants
0% MMS	100	100	100					0% MMS	100	100	100
0.0025% MMS	81.9	93.3	89.8					0.0025% MMS	94.1	88	77.8
0.005% MMS	65.2	76.6	56.4					0.005% MMS	44.7	34	34.5
0.0075% MMS								0.0075% MMS	2.4	1.3	1.03
0.01% MMS	7.5	5.7	3.3					0.01% MMS	0	0	0
0.02% MMS	0	0	0					0.02% MMS	0	0	0
0.03% MMS	0	0	0					0.03% MMS	0	0	0

## Sheet: Figure 8
Figure 8
Wildtype	rad51D	rad54D	rad51D rad54D	rad51-KN	rad51-KN rad54D	rad51-ED	rad51-ED rad54D
2.96e-07	2.94e-06	1.82e-06	3.18e-06	1.38e-06	2.68e-06	1.86e-06	3.05e-06
1.87e-07	3.62e-06	1.93e-06	1.85e-06	2.6e-06	1.16e-06	2.06e-06	8.19e-06
2.58e-07	1.84e-05	2.07e-06	2.91e-06	1.67e-06	1.6e-06	4.61e-06	5.95e-06
1.86e-07	1.99e-06	1.66e-06	2.11e-06	1.17e-06	4.77e-06	1.45e-06	5.14e-06
2.78e-07	2.16e-06	2.18e-06	1.66e-06	1.12e-06	1.31e-06	2.51e-06	9.05e-06
2.62e-07	3.99e-06	3.18e-06	2.36e-06	9.3e-07	1.37e-06	1.57e-06	7.27e-06
1.93e-07	1.41e-06	2.33e-06	1.84e-06	5.75e-07	1.69e-06	2.23e-06	5.05e-06
3.33e-07	2.16e-06	2.49e-06	1.86e-06	2e-06	1.97e-06	1.59e-06	5.32e-06
3.88e-07	2.31e-06	1.79e-06	2.13e-06	1.07e-06	2.75e-06	1.47e-06	3.68e-06
2.2e-07	2.94e-06	4.09e-06	1.69e-06	1.26e-06	2.28e-06	1.61e-06	1.12e-05
3.14e-07	9.36e-06	1.96e-06	2.14e-06	2.19e-06	3.05e-06	2.02e-06	3.02e-06
2.62e-07	1.95e-06	5.79e-06	3.12e-06	1.54e-06	1.27e-06	1.16e-05	5.32e-06
2.78e-07	3.53e-06	1.74e-06
2.14e-07	2.06e-06	1.18e-06
2.47e-07	5.73e-06
1.03e-07	1.75e-06
1e-07	2.23e-06
1.31e-07	1.39e-06
2.25e-07	2.19e-06
1.33e-06	2.35e-06
1.11e-07
1.31e-07

## Sheet: Figure 9
Figure 9B
TT(6-4) lesion
	parental	rad51	Rad51_E135D	Rad51_K305N
DA	0.921988	0.406106	0.586116	0.483572
	0.977244	0.312155	0.560844	0.690734
	0.95303	0.362992	0.540132	0.630583
	1.01899	0.430265
	0.92539
	1.01692
	0.936381
DA average	0.964278	0.377879	0.562364	0.60163
TLS	0.0389847	0.551335	0.4757	0.408476
	0.0534013	0.388791	0.487068	0.316768
	0.0547348	0.343887	0.408876	0.358206
	0.0563261	0.301001
	0.0585016
	0.0624198
	0.0732278
TLS average	0.0567995	0.396254	0.457215	0.36115
G-AAF lesion
	parental	rad51	Rad51_E135D	Rad51_K305N
DA	0.680187	0.614286	0.4568	0.308642
	0.780692	0.4766	0.414628	0.394121
	0.828734	0.498382		0.435316
DA average	0.763204	0.529756	0.435714	0.37936
TLS	0.153682	0.428571	0.566827	0.600569
	0.19629	0.3972	0.531652	0.651805
	0.173675	0.422869		0.525603
TLS average	0.174549	0.416214	0.549239	0.592659

## Sheet: Figure 10
Figure 10A
X-shaped molecules (a.u.)											Area under the curve (a.u.)2		One-way analysis of variance
1 kinetic	wt-1h	305-1h	wt-2h	305-2h	wt-3h	305-3h							wt	305	105		P value	< 0,0001
X	4852	2921	13138	5898	7693	14540							161.6	123.1	15.7		P value summary	***
n	100	76	166	131	157	219							171.4	95.62	34.53		Are means signif. different? (P < 0.05)	Yes
X/n	48.52	38.4342	79.1446	45.0229	49	66.3927							165	68.72	38.51		Number of groups	3
%	61.3055	48.562	100	56.8869	61.912	83.8879							169.4				F	62.25
												mean	166.85	95.8133	29.58		R squared	0.9468
													4.40416	27.1905	12.184
2 kinetic	wt-1h	2h	3h	305-1h	2h	3h							2	1.73205	1.73205		ANOVA Table	SS	df	MS
X	55769	95696	77296	47141	67028	83606						SEM	2.20208	15.6984	7.03446		Treatment (between columns)	32620	2	16310
n	100	109	111	167	159	151											Residual (within columns)	1834	7	262
X/n	557.69	877.945	696.36	282.281	421.56	553.682											Total	34450	9
%	63.5182	100	79.3171	32.1525	48.0166	63.0657
																	Bonferroni's Multiple Comparison Test	Mean Diff,	t	Significant? P < 0,05?	Summary	95% CI of diff
																	wt1 vs 305-1	71.04	5.747	Yes	**	32,38 to 109,7
3 kinetic	wt-1h	305-1h	135-1h	wt-2h	305-2h	135-2h	wt-3h	305-3h	135-3h								wt1 vs 135	137.3	11.1	Yes	***	98,61 to 175,9
X	66232	24371	5698	103858	50535	7545	76105	47218	11883								305-1 vs 135	66.23	5.012	Yes	**	24,90 to 107,6
n	100	73	57	83	107	85	79	107	103
X/n	662.32	333.849	99.9649	1251.3	472.29	88.7647	963.354	441.29	115.369
%	52.9305	26.6802	7.98888	100	37.7439	7.09379	76.9882	35.2665	9.21992
4 kinetic	wt-1h	135(A)-1h	135(B)-1h	wt-2h	135(A)-2h	135(B)-2h	wt-3h	135(A)-3h	135(B)-3h
X	22616	2829	7137	56423	7854	15782	34678	9668	11393
n	100	61	140	152	107	173	120	153	217
X/n	226.16	46.377	50.9786	371.204	73.4019	91.2254	288.983	63.1895	52.5023
%	60.9261	12.4937	13.7333	100	19.774	24.5756	77.8503	17.0229	14.1438
	wt			305			135
1 kinetic	wt 1h	wt 2h	wt 3h	305-1h	305-2h	305-3h	135-1h	135-2h	135-3h
2 kinetic	61.3055	100	61.912	48.562	56.8869	83.8879
3 kinetic	63.5182	100	79.3171	32.1525	48.0166	63.0657
4 kinetic	52.9305	100	76.9882	26.6802	37.7439	35.2665	7.98888	7.09379	9.21992
4 kinetic	60.9261	100	77.8503				12.4937	19.774	17.0229
							13.7333	24.5756	14.1438
	wt 1h	wt 2h	wt 3h	305-1h	305-2h	305-3h	135-1h	135-2h	135-3h
mean	59.6701	100	74.0169	35.7982	47.5491	60.74	11.4053	17.1478	13.4622
SEM	2.31809	9.03e-08	4.06349	6.5745	5.53106	14.0839	1.74529	5.21459	2.27815

[truncated: 10 more sheets: Figure S1, Figure S2, Figure S4, Figure S6, Figure S7, Sheet1, Figure S8, Figure S9, Figure S10, Figure S12]
